# Supplementary material for: Comparison of the Predictive Accuracy of Intraocular Lens Power Calculations after Phototherapeutic Keratectomy in Granular Corneal Dystrophy Type 2
Source: J Clin Med. 2023 Jan 11;12(2):584. doi: 10.3390/jcm12020584 (PMC9861484; doi:10.3390/jcm12020584)
Supplement: Supplementary file 1 [file jcm-12-00584-s001.zip]

Archive with 1 entries (1 files):
- jcm-1926903-supplementary.pdf
